# Supplementary material for: Surgical Site Infections in Colorectal Cancer Surgeries: A Systematic Review and Meta-Analysis of the Impact of Surgical Approach and Associated Risk Factors
Source: Life (Basel). 2024 Jul 5;14(7):850. doi: 10.3390/life14070850 (PMC11278392; doi:10.3390/life14070850)
Supplement: Supplementary file 1 [file life-14-00850-s001.zip]

Archive with 1 entries (1 files):
- life-3026160-supplementary.docx
